# Supplementary material for: CRISPR-Cas12a nucleases function with structurally engineered crRNAs: SynThetic trAcrRNA
Source: Sci Rep. 2022 Jul 16;12:12193. doi: 10.1038/s41598-022-15388-z (PMC9288538; doi:10.1038/s41598-022-15388-z)
Supplement: Supplementary file 1 — Supplementary Information 1. [file 41598_2022_15388_MOESM1_ESM.xlsx]

## Sheet: Supp Table 1
Supplementary Table 1: List of crRNA sequences used in this study. Related to all figures.
target	name	RNA 1	RNA 2	RNA 1 sequence	RNA 2 sequence	form
DNMT1	crRNA	crRNA	-	UAA UUU CUA CUC UUG UAG AUC UGA UGG UCC AUG UCU GUU A	-	RNA oligo
DNMT1	modulator 1	modulator 1	-	UAA UUU CUA C	-	RNA oligo
DNMT1	modulator 2	modulator 2	-	UAA UUU CUA CU	-	RNA oligo
DNMT1	modulator 3	modulator 3	-	UAA UUU CUA CUC	-	RNA oligo
DNMT1	modulator 4	modulator 4	-	UAA UUU CUA CUC U	-	RNA oligo
DNMT1	modulator 5	modulator 5	-	UAA UUU CUA CUC UU	-	RNA oligo
DNMT1	targeter 1	-	targeter 1	-	UCU UGU AGA UCU GAU GGU CCAU GUC UGU UA	RNA oligo
DNMT1	targeter 2	-	targeter 2	-	CUU GUA GAU CUG AUG GUC CAU GUC UGU UA	RNA oligo
DNMT1	targeter 3	-	targeter 3	-	UUG UAG AUC UGA UGG UCC AUG UCU GUU A	RNA oligo
DNMT1	targeter 4	-	targeter 4	-	UGU AGA UCU GAU GGU CCA UGU CUG UUA	RNA oligo
DNMT1	targeter 5	-	targeter 5	-	GUA GAU CUG AUG GUC CAU GUC UGU UA	RNA oligo
DNMT1	Split 1	modulator 1	targeter 1	UAA UUU CUA C	UCU UGU AGA UCU GAU GGU CCAU GUC UGU UA	RNA oligo
DNMT1	Split 2	modulator 2	targeter 2	UAA UUU CUA CU	CUU GUA GAU CUG AUG GUC CAU GUC UGU UA	RNA oligo
DNMT1	Split 3	modulator 3	targeter 3	UAA UUU CUA CUC	UUG UAG AUC UGA UGG UCC AUG UCU GUU A	RNA oligo
DNMT1	Split 4	modulator 4	targeter 4	UAA UUU CUA CUC U	UGU AGA UCU GAU GGU CCA UGU CUG UUA	RNA oligo
DNMT1	Split 5	modulator 5	targeter 5	UAA UUU CUA CUC UU	GUA GAU CUG AUG GUC CAU GUC UGU UA	RNA oligo
DNMT1	5' Hairpin crRNA	5' Hairpin crRNA	-	GCC GAA AGG CUA AUU UCU ACU CUU GUA GAU CUG AUG GUC CAU GUC UGU UA	-	RNA oligo
DNMT1	modulator 6	modulator 6	-	GCC GAA AGG CUA AUU UCU ACUC	-	RNA oligo
DNMT1	5' Hairpin Split 3	modulator 6	targeter 3	GCC GAA AGG CUA AUU UCU ACUC	UUG UAG AUC UGA UGG UCC AUG UCU GUU A	RNA oligo
DNMT1	3' Hairpin crRNA	3' Hairpin crRNA		UAA UUU CUA CUC UUG UAG AUC UGA UGG UCC AUG UCU GUU AGC CGA AAG GC		RNA oligo
DNMT1	targeter 7	-	targeter 7	-	UUG UAG AUC UGA UGG UCC AUG UCU GUU AGC CGA AAG GC	RNA oligo
DNMT1	3' Hairpin Split 3	3' Hairpin Split 3	-	UAA UUU CUA CUC	UUG UAG AUC UGA UGG UCC AUG UCU GUU AGC CGA AAG GC	RNA oligo
TIGIT	crRNA	crRNA	-	UAA UUU CUA CUC UUG UAG AUG UCC UCC CUC UAG UGG CUG AG	-	Alt-R® A.s. Cas12a crRNA
TIGIT	Split 1	modulator 1	targeter 1	UAA UUU CUA C	UCU UGU AGA UGU CCU CCC UCU AGU GGC UGA G	RNA oligo
TIGIT	Split 2	modulator 2	targeter 2	UAA UUU CUA CU	CUU GUA GAU GUC CUC CCU CUA GUG GCU GAG	RNA oligo
TIGIT	Split 3	modulator 3	targeter 3	UAA UUU CUA CUC	UUG UAG AUG UCC UCC CUC UAG UGG CUG AG	RNA oligo
TIGIT	Split 4	modulator 4	targeter 4	UAA UUU CUA CUC U	UGU AGA UGU CCU CCC UCU AGU GGC UGA G	RNA oligo
TIGIT	Split 5	modulator 5	targeter 5	UAA UUU CUA CUC UU	GUA GAU GUC CUC CCU CUA GUG GCU GAG	RNA oligo
PDCD1	crRNA	crRNA	-	UAA UUU CUA CUC UUG UAG AUG CAC GAA GCU CUC CGA UGU GU	-	Alt-R® A.s. Cas12a crRNA
PDCD1	Split 1	modulator 1	targeter 1	UAA UUU CUA C	UCU UGU AGA UGC ACG AAG CUC UCC GAU GUG U	RNA oligo
PDCD1	Split 2	modulator 2	targeter 2	UAA UUU CUA CU	CUU GUA GAU GCA CGA AGC UCU CCG AUG UGU	RNA oligo
PDCD1	Split 3	modulator 3	targeter 3	UAA UUU CUA CUC	UUG UAG AUG CAC GAA GCU CUC CGA UGU GU	RNA oligo
PDCD1	Split 4	modulator 4	targeter 4	UAA UUU CUA CUC U	UGU AGA UGC ACG AAG CUC UCC GAU GUG U	RNA oligo
PDCD1	Split 5	modulator 5	targeter 5	UAA UUU CUA CUC UU	GUA GAU GCA CGA AGC UCU CCG AUG UGU	RNA oligo
CD52	crRNA	crRNA	-	UAA UUU CUA CUC UUG UAG AUC UCU UCC UCC UAC UCA CCA UC	-	Alt-R® A.s. Cas12a crRNA
CD52	Split 1	modulator 1	targeter 1	UAA UUU CUA C	UCU UGU AGA UCU CUU CCU CCU ACU CAC CAU C	RNA oligo
CD52	Split 2	modulator 2	targeter 2	UAA UUU CUA CU	CUU GUA GAU CUC UUC CUC CUA CUC ACC AUC	RNA oligo
CD52	Split 3	modulator 3	targeter 3	UAA UUU CUA CUC	UUG UAG AUC UCU UCC UCC UAC UCA CCA UC	RNA oligo
CD52	Split 4	modulator 4	targeter 4	UAA UUU CUA CUC U	UGU AGA UCU CUU CCU CCU ACU CAC CAU C	RNA oligo
CD52	Split 5	modulator 5	targeter 5	UAA UUU CUA CUC UU	GUA GAU CUC UUC CUC CUA CUC ACC AUC	RNA oligo
CTLA4	crRNA	crRNA	-	UAA UUU CUA CUC UUG UAG AUA GCG GCA CAA GGC UCA GCU GA	-	Alt-R® A.s. Cas12a crRNA
CTLA4	Split 3	modulator 3	targeter 3	UAA UUU CUA CUC	UUG UAG AUA GCG GCA CAA GGC UCA GCU GA	RNA oligo
FAS	crRNA	crRNA	-	UAA UUU CUA CUC UUG UAG AUG UGU AAC AUA CCU GGA GGA CA	-	Alt-R® A.s. Cas12a crRNA
FAS	Split 3	modulator 3	targeter 3	UAA UUU CUA CUC	UUG UAG AUG UGU AAC AUA CCU GGA GGA CA	RNA oligo
LAG3	crRNA	crRNA	-	UAA UUU CUA CUC UUG UAG AUG GGU GCA UAC CUG UCU GGC UG	-	Alt-R® A.s. Cas12a crRNA
LAG3	Split 3	modulator 3	targeter 3	UAA UUU CUA CUC	UUG UAG AUG GGU GCA UAC CUG UCU GGC UG	RNA oligo
PDCD1_1	crRNA	crRNA	-	UAA UUU CUA CUC UUG UAG AUC CUU CCG CUC ACC UCC GCC UG	-	Alt-R® A.s. Cas12a crRNA
PDCD1_1	Split 3	modulator 3	targeter 3	UAA UUU CUA CUC	UUG UAG AUC CUU CCG CUC ACC UCC GCC UG	RNA oligo
PDCD1_2	crRNA	crRNA	-	UAA UUU CUA CUC UUG UAG AUU CUG CAG GGA CAA UAG GAG CC	-	Alt-R® A.s. Cas12a crRNA
PDCD1_2	Split 3	modulator 3	targeter 3	UAA UUU CUA CUC	UUG UAG AUU CUG CAG GGA CAA UAG GAG CC	RNA oligo
PDCD1_3	crRNA	crRNA	-	UAA UUU CUA CUC UUG UAG AUG CAC GAA GCU CUC CGA UGU GU	-	Alt-R® A.s. Cas12a crRNA
PDCD1_3	Split 3	modulator 3	targeter 3	UAA UUU CUA CUC	UUG UAG AUG CAC GAA GCU CUC CGA UGU GU	RNA oligo
PTPN6	crRNA	crRNA	-	UAA UUU CUA CUC UUG UAG AUU AUG ACC UGU AUG GAG GGG AG	-	Alt-R® A.s. Cas12a crRNA
PTPN6	Split 3	modulator 3	targeter 3	UAA UUU CUA CUC	UUG UAG AUU AUG ACC UGU AUG GAG GGG AG	RNA oligo
TRAC	crRNA	crRNA	-	UAA UUU CUA CUC UUG UAG AUG AGT CTC TCA GCT GGT ACA CG	-	RNA oligo
TRAC	Split 3	modulator 3	targeter 3	UAA UUU CUA CUC	UUG UAG AUG AGT CTC TCA GCT GGT ACA CG	RNA oligo
CD90	crRNA	crRNA	-	UAA UUU CUA CUC UUG UAG AUC TGG TGA AGT TGG TTC GGG AG	-	RNA oligo
CD90	Split 3	modulator 3	targeter 3	UAA UUU CUA CUC	UUG UAG AUC TGG TGA AGT TGG TTC GGG AG	RNA oligo
DNMT1	Gap 1	modulator 2	targeter 4	UAA UUU CUA CU	UGU AGA UCU GAU GGU CCA UGU CUG UUA	RNA oligo
DNMT1	Gap 2	modulator 1	targeter 4	UAA UUU CUA C	UGU AGA UCU GAU GGU CCA UGU CUG UUA	RNA oligo
DNMT1	Gap 3	modulator 2	targeter 5	UAA UUU CUA CU	GUA GAU CUG AUG GUC CAU GUC UGU UA	RNA oligo
DNMT1	Gap 4	modulator 5	targeter 1	UAA UUU CUA CUC UU	UCU UGU AGA UCU GAU GGU CCAU GUC UGU UA	RNA oligo
PDCD1	Gap 1	modulator 2	targeter 4	UAA UUU CUA CU	UGU AGA UGC ACG AAG CUC UCC GAU GUG U	RNA oligo
PDCD1	Gap 2	modulator 1	targeter 4	UAA UUU CUA C	UGU AGA UGC ACG AAG CUC UCC GAU GUG U	RNA oligo
PDCD1	Gap 3	modulator 2	targeter 5	UAA UUU CUA CU	GUA GAU GCA CGA AGC UCU CCG AUG UGU	RNA oligo
PDCD1	Gap 4	modulator 5	targeter 1	UAA UUU CUA CUC UU	UCU UGU AGA UGC ACG AAG CUC UCC GAU GUG U	RNA oligo
DNMT1	C (-10) crRNA	C (-10) crRNA	-	UAA UUU CUA CCC UUG UAG AUC UGA UGG UCC AUG UCU GUU A	-	RNA oligo
DNMT1	C (-10) Split 2	C (-10) modulator 2	targeter 2	UAA UUU CUA CC	CUU GUA GAU CUG AUG GUC CAU GUC UGU UA	RNA oligo
DNMT1	A (-10) crRNA	A (-10) crRNA	-	UAA UUU CUA CAC UUG UAG AUC UGA UGG UCC AUG UCU GUU A	-	RNA oligo
DNMT1	A (-10) Split 2	A (-10) modulator 2	targeter 2	UAA UUU CUA CA	CUU GUA GAU CUG AUG GUC CAU GUC UGU UA	RNA oligo
DNMT1	G (-10) crRNA	G (-10) crRNA	-	UAA UUU CUA CGC UUG UAG AUC UGA UGG UCC AUG UCU GUU A	-	RNA oligo
DNMT1	G (-10) Split 2	G (-10) modulator 2	targeter 2	UAA UUU CUA CG	CUU GUA GAU CUG AUG GUC CAU GUC UGU UA	RNA oligo
DNMT1	Lb-crRNA	Lb-crRNA	-	UAA UUU CUA CUA AGU GUA GAU CUG AUG GUC CAU GUC UGU UA	-	Alt-R® L.b. Cas12a crRNA
DNMT1	Lb-Split 1	modulator 1	Lb-targeter 1	UAA UUU CUA C	UAA GUG UAG AUC UGA UGG UCC AUG UCU GUU A	RNA oligo
DNMT1	Lb-Split 3	Lb-modulator 4	Lb-targeter 4	UAA UUU CUA CUA A	GUG UAG AUC UGA UGG UCC AUG UCU GUU A	RNA oligo
DNMT1	Lb-Split 6	Lb-modulator 6	Lb-targeter 6	UAA UUU CUA CUA AGU	GUA GAU CUG AUG GUC CAU GUC UGU UA	RNA oligo
PDCD1	Lb-crRNA	Lb-crRNA	-	UAA UUU CUA CUA AGU GUA GAU GCA CGA AGC UCU CCG AUG UGU	-	Alt-R® L.b. Cas12a crRNA
PDCD1	Lb-Split 1	modulator 1	Lb-targeter 1	UAA UUU CUA C	UAA GUG UAG AUG CAC GAA GCU CUC CGA UGU GU	RNA oligo
PDCD1	Lb-Split 3	Lb-modulator 4	Lb-targeter 4	UAA UUU CUA CUA A	GUG UAG AUG CAC GAA GCU CUC CGA UGU GU	RNA oligo
PDCD1	Lb-Split 6	Lb-modulator 6	Lb-targeter 6	UAA UUU CUA CUA AGU	GUA GAU GCA CGA AGC UCU CCG AUG UGU	RNA oligo
DNMT1	ABW1-pre-crRNA	ABW1-pre-crRNA	-	GTC TAA AAG ACC ATA TGA ATT TCT ACT TTC GTA GAT CUG AUG GUC CAU GUC UGU UA	-	RNA oligo
DNMT1	ABW2-pre-crRNA	ABW2-pre-crRNA	-	GTC TAA AGG CCT TAT AAA ATT TCT ACT GTC GTA GAT CUG AUG GUC CAU GUC UGU UA	-	RNA oligo
DNMT1	ABW3-pre-crRNA	ABW3-pre-crRNA	-	GTC TAT ACA GAC ACT TTA ATT TCT ACT ATT GTA GAT CUG AUG GUC CAU GUC UGU UA	-	RNA oligo
DNMT1	ABW4-pre-crRNA	ABW4-pre-crRNA	-	GTC TGA AAG ACA AGT ATA ATT TCT ACT ATT GTA GAT CUG AUG GUC CAU GUC UGU UA	-	RNA oligo
DNMT1	ABW5-pre-crRNA	ABW5-pre-crRNA	-	GGC TAT AAG CCT TGT ATA ATT TCT ACT ATT GTA GAT CUG AUG GUC CAU GUC UGU UA	-	RNA oligo
DNMT1	ABW6-pre-crRNA	ABW6-pre-crRNA	-	GTT GAA ACT GTA AGC GGA ATG TCT ACT TGG GTA GAT CUG AUG GUC CAU GUC UGU UA	-	RNA oligo
DNMT1	ABW7-pre-crRNA	ABW7-pre-crRNA	-	GCA TGA GAA CCA TGC ATT TCT AAG GTA CTC CAA AAC CUG AUG GUC CAU GUC UGU UA	-	RNA oligo
DNMT1	ABW8-pre-crRNA	ABW8-pre-crRNA	-	GTT GAG TAA CCT TAA ATA ATT TCT ACT GTT GTA GAT CUG AUG GUC CAU GUC UGU UA	-	RNA oligo
DNMT1	ABW9-pre-crRNA	ABW9-pre-crRNA	-	ATC TAC AAC AGT AGA AAT TTA AGC TAA GGC TTA GAC CUG AUG GUC CAU GUC UGU UA	-	RNA oligo

## Sheet: Supp Table 2
Supplementary Table 2: List of HDR template sequences used in this study. Related to Figure 3.
sequence ID	sequence
HDR_CD52	AGCCTCCAGACAGCCCTGAGATCACCTAAAAAGCTGCTACCAAGACAGCCACGAAGATCCTACCAAAATGAAGCGATGGATCCTAAGCCTCCTGGTTATGGTACAGGTAAGAGCAACGCCTGGCACCACTGCCAGGACTCCCCAAAGTTGCTTGGCATGG
HDR_CTLA4	CAGGATCCTGAAAGGTTTTGCTCTACTTCCTGAAGACCTGAACACCGCTCCCATAAAGCCATGGCTTGCCTTGGAATGGATCCTAACCTGGCTACCAGGACCTGGCCCTGCACTCTCCTGTTTTTTCTTCTCTTCATCCCTGTCTTCTGCAAAGGTGAGT
HDR_DNMT1	GTGTTCAGTCTCCGTGAACGTTCCCTTAGCACTCTGCCACTTATTGGGTCAGCTGTTAACATCAGTACGTTAATGATGGATCCTACTCGCCTGTCAAGTGGCGTGACACCGGGCGTGTTCCCCAGAGTGACTTTTCCTTTTATTTCCCTTCAGCTAAAAT
HDR_PDCD1	ACCCCCCCACCTTCTCCCCAGCCCTGCTCGTGGTGACCGAAGGGGACAACGCCACCTTCACCTGCAGCTTCTCCAATGGATCCTACTGGTACCGCATGAGCCCCAGCAACCAGACGGACAAGCTGGCCGCCTTCCCCGAGGACCGCAGCCAGCCCGGCCA
HDR_PTPN6	CGACTGGCCTCACCGCCTGGTGCCCTGCAGGGTGGGGGATCAGGTGACCCATATTCGGATCCAGAACTCAGGGGAATGGATCCTAAAGTTTGCGACTCTGACAGAGCTGGTGGAGTACTACACTCAGCAGCAGGGTGTCCTGCAGGACCGCGACGGCACC
HDR_TIGIT	CTCCCCTCTCTGCCGTGAAGCTCAGGCTGCCCTGGGGAAATCAGCTTCACTTCTGGCTTCTGCCACTCATCTCTGATGGATCCTACACGGTGCCAGGTTCCAGATTCCATTGCTTGGAGCCATGGCCGCGACGCTGGTGGTCATCTGCACAGCAGTCATC

## Sheet: Supp Table 3
Supplementary Table 3: List of primer sequences used in this study. Related to all figures.
amplicon_label	forward_primer_name	forward_primer_sequence	reverse_primer_name	reverse_primer_sequence
CD52	RBA0211	TCGTCGGCAGCGTCAGATGTGTATAAGAGACAGAGCTGCTACCAAGACAGCCACG	RBA0212	GTCTCGTGGGCTCGGAGATGTGTATAAGAGACAGGCTGGGTCTCTGGGAGCTCACA
CTLA4	gCTLA4_4_fw	TCGTCGGCAGCGTCAGATGTGTATAAGAGACAGAGTCCTTGATTCTGTGTGGGT	gCTLA4_4_rv	GTCTCGTGGGCTCGGAGATGTGTATAAGAGACAGCCTCCTCCATCTTCATGCTCC
FAS	gFAS_12_fw	TCGTCGGCAGCGTCAGATGTGTATAAGAGACAGTGCCCAAGTGACTGACATCAAC	gFAS_12_rv	GTCTCGTGGGCTCGGAGATGTGTATAAGAGACAGTGTGCTACTCCTAACTGTGACT
LAG3	gLAG3_6_fw	TCGTCGGCAGCGTCAGATGTGTATAAGAGACAGTAGTGAAGCCTCTCCAGCCA	gLAG3_6_rv	GTCTCGTGGGCTCGGAGATGTGTATAAGAGACAGAGGGAGTGACACCTCAGGG
PDCD1	RBA0132	TCGTCGGCAGCGTCAGATGTGTATAAGAGACAGTCTCTCAGACTCCCCAGACAGG	RBA0133	GTCTCGTGGGCTCGGAGATGTGTATAAGAGACAGAGCTTGTCCGTCTGGTTGCT
PDCD1_1	RBA0130	TCGTCGGCAGCGTCAGATGTGTATAAGAGACAGGATGTGGAGGAAGAGGGGGC	RBA0131	GTCTCGTGGGCTCGGAGATGTGTATAAGAGACAGTACCTAAGAACCATCCTGGCCG
PDCD1_2	RBA0140	TCGTCGGCAGCGTCAGATGTGTATAAGAGACAGCTAAGTCCCTGATGAAGGCCCC	RBA0141	GTCTCGTGGGCTCGGAGATGTGTATAAGAGACAGAGGAAGGAAGGCACAGTGGATC
PDCD1_3	RBA0132	TCGTCGGCAGCGTCAGATGTGTATAAGAGACAGTCTCTCAGACTCCCCAGACAGG	RBA0133	GTCTCGTGGGCTCGGAGATGTGTATAAGAGACAGAGCTTGTCCGTCTGGTTGCT
PTPN6	gPTPN6_6_fw	TCGTCGGCAGCGTCAGATGTGTATAAGAGACAGCTCTACTCCTGCACCGACTGG	gPTPN6_6_rv	GTCTCGTGGGCTCGGAGATGTGTATAAGAGACAGGCGGGTACTTGAGGTGGATGAT
TIGIT	gTIGIT_18_fw	TCGTCGGCAGCGTCAGATGTGTATAAGAGACAGGGCTCCAGTCCCATGGTTAC	gTIGIT_18_rv	GTCTCGTGGGCTCGGAGATGTGTATAAGAGACAGTTCTAGTCAACGCGACCACC
DNMT1	RBA0059	TCGTCGGCAGCGTCAGATGTGTATAAGAGACAGAGTGTTCAGTCTCCGTGAACGT	RBA0060	GTCTCGTGGGCTCGGAGATGTGTATAAGAGACAGGTCCTTAGCAGCTTCCTCCTCC
TRAC43	RBA0045	TCGTCGGCAGCGTCAGATGTGTATAAGAGACAGCCCTGATCCTCTTGTCCCACAG	RBA0115	GTCTCGTGGGCTCGGAGATGTGTATAAGAGACAGGCACTGTTGCTCTTGAAGTCCA
CD90	RBA0068	TCGTCGGCAGCGTCAGATGTGTATAAGAGACAGCTAGTGGACCAGAGCCTTCGTC	RBA0069	GTCTCGTGGGCTCGGAGATGTGTATAAGAGACAGCCCTCGTCCTTGCTAGTGAAGG
CD52_OT1	off-cd52_01_fa	TCGTCGGCAGCGTCAGATGTGTATAAGAGACAGAAAACTAGCCTAGGAAACATTGTG	off-cd52_01_ra	GTCTCGTGGGCTCGGAGATGTGTATAAGAGACAGCACTGTGTATTTCCACTTCCATGT
CD52_OT2	off-cd52_02_fw	TCGTCGGCAGCGTCAGATGTGTATAAGAGACAGTGTTTGACAAGAAATTTTTGAGGC	off-cd52_02_rv	GTCTCGTGGGCTCGGAGATGTGTATAAGAGACAGTGTAGCTTCTTTGGGAAGACCT
CD52_OT3	off-cd52_03_fw	TCGTCGGCAGCGTCAGATGTGTATAAGAGACAGGCCTCAGGGGAGAGTGGTAT	off-cd52_03_rv	GTCTCGTGGGCTCGGAGATGTGTATAAGAGACAGAGTGAGAAGCCACTGAGAACA
CD52_OT4	off-cd52_04_fa	TCGTCGGCAGCGTCAGATGTGTATAAGAGACAGTTCCTTCTCCTCTTGTTCTTTT	off-cd52_04_ra	GTCTCGTGGGCTCGGAGATGTGTATAAGAGACAGAGGGAAGGGAGGAGGAGAC
CD52_OT5	off-cd52_05_fw	TCGTCGGCAGCGTCAGATGTGTATAAGAGACAGTAATGCCCTTAGTGCCCCGT	off-cd52_05_rv	GTCTCGTGGGCTCGGAGATGTGTATAAGAGACAGGTTCTCCCTCCTTTTCCCTGTT
CD52_OT6	off-cd52_06_fa	TCGTCGGCAGCGTCAGATGTGTATAAGAGACAGATTGGCCCCTGAACAACACA	off-cd52_06_ra	GTCTCGTGGGCTCGGAGATGTGTATAAGAGACAGAGTGGAAGTAGATCATCACAAAGGT
CD52_OT7	off-cd52_07_fw	TCGTCGGCAGCGTCAGATGTGTATAAGAGACAGTGGGAACGGGGAGAAAGTTG	off-cd52_07_rv	GTCTCGTGGGCTCGGAGATGTGTATAAGAGACAGCTCTCTTCACCTCTGCCACC
CD52_OT8	off-cd52_08_fw	TCGTCGGCAGCGTCAGATGTGTATAAGAGACAGCTGGAGCGTTCTGATGAGGG	off-cd52_08_rv	GTCTCGTGGGCTCGGAGATGTGTATAAGAGACAGTGTGCTAAGTCACCAGTTTCTGT
CD52_OT9	off-cd52_09_fa	TCGTCGGCAGCGTCAGATGTGTATAAGAGACAGTTGCAGTACTGACTTGTATTTGGC	off-cd52_09_ra	GTCTCGTGGGCTCGGAGATGTGTATAAGAGACAGACCTGTCTTACTTCCTGGTGCTC
CD52_OT10	off-cd52_10_fa	TCGTCGGCAGCGTCAGATGTGTATAAGAGACAGACCCGCATACCCAATCTGAC	off-cd52_10_ra	GTCTCGTGGGCTCGGAGATGTGTATAAGAGACAGCCCAAGTTACCAATAAATTCAGAGC
CD52_OT11	off-cd52_11_fa	TCGTCGGCAGCGTCAGATGTGTATAAGAGACAGAGTGATTTATGTGGAATTTTCATTTG	off-cd52_11_ra	GTCTCGTGGGCTCGGAGATGTGTATAAGAGACAGACCTCTTGCCAGATACTGATGC
CD52_OT12	off-cd52_12_fa	TCGTCGGCAGCGTCAGATGTGTATAAGAGACAGTCCTCCTTCTCCCCCT	off-cd52_12_ra	GTCTCGTGGGCTCGGAGATGTGTATAAGAGACAGGTCTCTTCCTCCCCAGTGAA
DNMT1_OT1	off-dnmt1_01_fa	TCGTCGGCAGCGTCAGATGTGTATAAGAGACAGTCATACTCTGCCATTTTGTCTCT	off-dnmt1_01_ra	GTCTCGTGGGCTCGGAGATGTGTATAAGAGACAGCACCCACTAGGAATGTCAGGTG
DNMT1_OT2	off-dnmt1_02_fa	TCGTCGGCAGCGTCAGATGTGTATAAGAGACAGTGTCCTCCACCCACTAGGAA	off-dnmt1_02_ra	GTCTCGTGGGCTCGGAGATGTGTATAAGAGACAGTGCCCAGGAAGTTGCTTCTC
DNMT1_OT3	off-dnmt1_03_fa	TCGTCGGCAGCGTCAGATGTGTATAAGAGACAGTCCCTTTTCCGATGGAGTGTA	off-dnmt1_03_ra	GTCTCGTGGGCTCGGAGATGTGTATAAGAGACAG ATTGCATTGCCTGTCTAAAAGTG
DNMT1_OT4	off-dnmt1_04_fa	TCGTCGGCAGCGTCAGATGTGTATAAGAGACAGGTGGAATGTGCCCCCAGAAG	off-dnmt1_04_ra	GTCTCGTGGGCTCGGAGATGTGTATAAGAGACAGTGCCAGGTTCAGCAATTATCAC
DNMT1_OT5	off-dnmt1_05_fa	TCGTCGGCAGCGTCAGATGTGTATAAGAGACAGTCTGGTGGAGTGTACCTGGAA	off-dnmt1_05_ra	GTCTCGTGGGCTCGGAGATGTGTATAAGAGACAGAATTGCCACATTACCCTCTAAAAGT
DNMT1_OT6	off-dnmt1_06_fa	TCGTCGGCAGCGTCAGATGTGTATAAGAGACAGCACCCACTAGGAATGTCGGG	off-dnmt1_06_ra	GTCTCGTGGGCTCGGAGATGTGTATAAGAGACAGTGCCCCCAGAAGGTCATACT
DNMT1_OT7	off-dnmt1_07_fw	TCGTCGGCAGCGTCAGATGTGTATAAGAGACAGAATGGCTTCAAGCTGGGGTT	off-dnmt1_07_rv	GTCTCGTGGGCTCGGAGATGTGTATAAGAGACAGATGCCCAGGAAGTTGCTTCT
DNMT1_OT8	off-dnmt1_08_fw	TCGTCGGCAGCGTCAGATGTGTATAAGAGACAGCTCCCCCACCCACTAGGAAT	off-dnmt1_08_rv	GTCTCGTGGGCTCGGAGATGTGTATAAGAGACAGATTTTCCAGTGGACTGCCCC
